# Supplementary material for: Short-Term Effects of a Respiratory Telerehabilitation Program in Confined COVID-19 Patients in the Acute Phase: A Pilot Study
Source: Int J Environ Res Public Health. 2021 Jul 14;18(14):7511. doi: 10.3390/ijerph18147511 (PMC8306449; doi:10.3390/ijerph18147511)
Supplement: Supplementary file 1 [file ijerph-18-07511-s001.zip]

Archive with 1 entries (1 files):
- ijerph-1275564-supplementary-1.pdf
